# Supplementary material for: Decarboxylation-Driven Double Annulations: Innovative Multi-Component Reaction Pathways
Source: Molecules. 2025 Apr 2;30(7):1594. doi: 10.3390/molecules30071594 (PMC11990421; doi:10.3390/molecules30071594)
Supplement: Supplementary file 1 [file molecules-30-01594-s001.zip]

Archive with 1 entries (1 files):
- molecules-3550088-supplementary.pdf
